# Supplementary material for: Relationship between Middle Cerebral Artery Pulsatility Index and Delayed Neurocognitive Recovery in Patients undergoing Robot-Assisted Laparoscopic Prostatectomy
Source: J Clin Med. 2023 Jan 30;12(3):1070. doi: 10.3390/jcm12031070 (PMC9918143; doi:10.3390/jcm12031070)
Supplement: Supplementary file 1 [file jcm-12-01070-s001.zip]

Archive with 1 entries (1 files):
- jcm-2112823-supplementary.pdf
